# Supplementary material for: Tracking between cardiovascular-related measures at 4 and 8 years of age in the INMA-Asturias cohort
Source: Eur J Pediatr. 2023 Jun 20;182(9):3893–906. doi: 10.1007/s00431-023-05051-8 (PMC10570156; doi:10.1007/s00431-023-05051-8)
Supplement: Supplementary file 1 — Supplementary file1 (XLSX 11 KB) [file 431_2023_5051_MOESM1_ESM.xlsx]

## Sheet: Additional file 1
Number of children with missing data for each variable, expressed in absolute and relative frequencies, for the final analysis sample composed by 307 children
	n = 307
Parental characteristics
Mother age at delivery (years)	0 (0%)
Mother origin country	0 (0%)
Mother level of education	0 (0%)
Mother social class	1 (0.3%)
Mother smoking during pregnancy	15 (4.9%)
Mother BMI (kg/m2)	0 (0%)
Father BMI (kg/m2)	11 (3.6%)
Parental cardiovascular antecedents	0 (0%)
Child characteristics
Sex	0 (0%)
Age (years)	5 (1.6%)
Week of gestation at delivery	6 (2%)
Predominant breastfeeding duration (weeks)	37 (12.1%)
Birth weight (gr)	6 (2%)
At 4 years
Mean daily energy intake (cals)	8 (2.6%)
Weekly out-of-school physical activity time (hours)	12 (3.9%)
Weight (kg)	6 (2%)
Height (cm)	6 (2%)
BMI (kg/m2)	4 (1.3%)
Waist circunference (cm)	7 (2.3%)
Waist circunference/Height ratio	7 (2.3%)
Triponderal index (kg/m3)	6 (2%)
Sistolic blood pressure	7 (2.3%)
Diastolic blood pressure	7 (2.3%)
Mean arterial pressure	7 (2.3%)
Total cholesterol (mg/dL)	60 (19.5%)
cHDL (mg/dL)	60 (19.5%)
cLDL (mg/dL)	60 (19.5%)
Triglycerides (mg/dL)	60 (19.5%)
Atherogenic index	60 (19.5%)
Glucose (mg/dL)	59 (19.2%)
Insulin (µU/mL)	77 (25.1%)
HOMA index	77 (25.1%)
At 8 years
Mean daily energy intake (cals)	21 (6.8%)
Weekly out-of-school physical activity time (hours)	19 (6.2%)
Weight (kg)	15 (4.9%)
Height (cm)	15 (4.9%)
BMI (kg/m2)	15 (4.9%)
Waist circunference (cm)	15 (4.9%)
Waist circunference/Height ratio	15 (4.9%)
Triponderal index (kg/m3)	15 (4.9%)
Sistolic blood pressure	19 (6.2%)
Diastolic blood pressure	19 (6.2%)
Mean arterial pressure	19 (6.2%)
Total cholesterol (mg/dL)	61 (19.9%)
cHDL (mg/dL)	63 (20.5%)
cLDL (mg/dL)	63 (20.5%)
Triglycerides (mg/dL)	61 (19.9%)
Atherogenic index	63 (20.5%)
Glucose (mg/dL)	61 (19.9%)
Insulin (µU/mL)	71 (23.1%)
HOMA index	72 (23.5%)
BMI, body mass index; HOMA-IR, Homeostatic Model Assessment for Insulin Resistance
