# Supplementary material for: Tracking between cardiovascular-related measures at 4 and 8 years of age in the INMA-Asturias cohort
Source: Eur J Pediatr. 2023 Jun 20;182(9):3893–906. doi: 10.1007/s00431-023-05051-8 (PMC10570156; doi:10.1007/s00431-023-05051-8)
Supplement: Supplementary file 2 — Supplementary file2 (XLSX 12 KB) [file 431_2023_5051_MOESM2_ESM.xlsx]

## Sheet: Additional file 2
Association between the distribution of the cardiovascular-related measures at 8 years and the same cardiovascular-related measures rank at 4 years, using the imputed data
			Crude		Adjusted
Dependent variable	Independent variable	Quantile	𝛽	95% CI	𝛽	95% CI
TG at 8 years	Rank TG at 4 years	0.1	0.37	(-0.41, 1.15)	0.53	(-0.71, 1.76)
		0.2	0.99	(-0.09, 2.07)	0.78	(-0.71, 2.26)
		0.3	1.55	(0.02, 3.08)	1.13	(-0.61, 2.87)
		0.4	1.67	(-0.21, 3.55)	1.6	(-0.27, 3.47)
		0.5	1.76	(0.37, 3.16)	2.02	(0.18, 3.87)
		0.6	2.34	(0.23, 4.44)	2.28	(0.13, 4.43)
		0.7	3.89	(0.92, 6.86)	3.16	(0.4, 5.93)
		0.8	4.63	(1.24, 8.02)	4.21	(1.01, 7.41)
		0.9	6.29	(1.29, 11.29)	5.82	(1, 10.65)
HDL-c at 8 years	Rank HDL-c at 4 years	0.1	1.85	(1.02, 2.68)	1.93	(1.03, 2.84)
		0.2	2.2	(1.38, 3.01)	2.11	(1.27, 2.95)
		0.3	2.24	(1.35, 3.13)	2.34	(1.47, 3.2)
		0.4	2.41	(1.56, 3.25)	2.44	(1.53, 3.35)
		0.5	2.64	(1.69, 3.59)	2.61	(1.66, 3.56)
		0.6	3.02	(2.21, 3.82)	2.68	(1.75, 3.62)
		0.7	2.88	(2.23, 3.54)	2.72	(1.89, 3.54)
		0.8	2.87	(2.16, 3.59)	2.71	(1.91, 3.51)
		0.9	2.84	(1.73, 3.94)	2.93	(1.98, 3.87)
AC at 8 years	Rank AC at 4 years	0.1	0.07	(0.04, 0.1)	0.08	(0.05, 0.11)
		0.2	0.09	(0.07, 0.12)	0.09	(0.06, 0.12)
		0.3	0.11	(0.09, 0.13)	0.1	(0.07, 0.12)
		0.4	0.11	(0.09, 0.13)	0.11	(0.08, 0.13)
		0.5	0.11	(0.09, 0.14)	0.11	(0.09, 0.14)
		0.6	0.12	(0.09, 0.15)	0.11	(0.09, 0.14)
		0.7	0.12	(0.09, 0.16)	0.12	(0.08, 0.15)
		0.8	0.14	(0.09, 0.19)	0.13	(0.09, 0.17)
		0.9	0.18	(0.12, 0.24)	0.15	(0.09, 0.21)
WC/Height at 8 years	Rank WC/Height at 4 years	0.1	0.006	(0.003, 0.009)	0.005	(0.002, 0.008)
		0.2	0.006	(0.003, 0.009)	0.007	(0.004, 0.01)
		0.3	0.008	(0.006, 0.009)	0.007	(0.005, 0.01)
		0.4	0.008	(0.006, 0.01)	0.007	(0.005, 0.01)
		0.5	0.01	(0.006, 0.013)	0.008	(0.005, 0.01)
		0.6	0.01	(0.008, 0.013)	0.007	(0.005, 0.01)
		0.7	0.011	(0.009, 0.014)	0.008	(0.005, 0.01)
		0.8	0.012	(0.009, 0.016)	0.008	(0.005, 0.012)
		0.9	0.014	(0.01, 0.018)	0.008	(0.004, 0.012)
HOMA-IR at 8 years	Rank HOMA-IR at 4 years	0.1	0.004	(-0.038, 0.047)	0.016	(-0.037, 0.068)
		0.2	0.024	(-0.027, 0.074)	0.041	(-0.014, 0.097)
		0.3	0.037	(-0.012, 0.086)	0.05	(-0.008, 0.108)
		0.4	0.042	(-0.016, 0.101)	0.045	(-0.017, 0.107)
		0.5	0.033	(-0.009, 0.076)	0.043	(-0.032, 0.119)
		0.6	0.038	(-0.059, 0.136)	0.037	(-0.058, 0.131)
		0.7	0.034	(-0.118, 0.185)	0.036	(-0.1, 0.172)
		0.8	0.026	(-0.254, 0.306)	0.04	(-0.166, 0.246)
		0.9	0.01	(-0.444, 0.465)	0.067	(-0.312, 0.445)
MAP at 8 years	Rank MAP at 4 years	0.1	0.29	(-0.38, 0.96)	0.21	(-0.62, 1.05)
		0.2	0.65	(0.11, 1.2)	0.5	(-0.05, 1.04)
		0.3	0.69	(0.21, 1.18)	0.6	(0.15, 1.05)
		0.4	0.73	(0.37, 1.1)	0.66	(0.25, 1.07)
		0.5	0.71	(0.38, 1.03)	0.6	(0.23, 0.97)
		0.6	0.67	(0.34, 1)	0.55	(0.15, 0.96)
		0.7	0.61	(0.14, 1.09)	0.48	(-0.02, 0.99)
		0.8	0.52	(0.03, 1.02)	0.37	(-0.1, 0.84)
		0.9	0.51	(0.02, 1)	0.3	(-0.22, 0.81)
Quantile regression models with cardiovascular-related measure at 8 years as dependent variable and the rank variable of the corresponding cardiovascular-related measure at 4 years as the independent variable, for the quantiles between 0.1 to 0.9, with increments of 0.1, adjusted for mother age at delivery, mother level of education, mother social class, mother smoking during pregnancy, mother pr…
