# Supplementary material for: Tracking between cardiovascular-related measures at 4 and 8 years of age in the INMA-Asturias cohort
Source: Eur J Pediatr. 2023 Jun 20;182(9):3893–906. doi: 10.1007/s00431-023-05051-8 (PMC10570156; doi:10.1007/s00431-023-05051-8)
Supplement: Supplementary file 3 — Supplementary file3 (XLSX 13 KB) [file 431_2023_5051_MOESM3_ESM.xlsx]

## Sheet: Additional file 3
Association between the distribution of the cardiovascular-related measures at 8 years and all the cardiovascular-related measures rank at 4 years, using the imputed data
			Crude		Adjusted
Dependent variable	Independent variable	Quantile	𝛽	95% CI	𝛽	95% CI
TG at 8 years	Rank TG at 4 years	0.6	1.76	(-0.55, 4.06)	1.77	(-0.68, 4.23)
		0.75	3.48	(0.3, 6.67)	2.47	(-0.88, 5.83)
	Rank HDL-c at 4 years	0.6	0.07	(-3.05, 3.19)	0.81	(-2.34, 3.96)
		0.75	0.79	(-3.2, 4.78)	1.74	(-2.88, 6.35)
	Rank AC at 4 years	0.6	1.52	(-1.81, 4.86)	2.31	(-1.07, 5.69)
		0.75	2.38	(-1.43, 6.19)	3.35	(-1.31, 8.01)
	Rank WC/Height at 4 years	0.6	0.94	(-0.84, 2.72)	0.27	(-1.79, 2.34)
		0.75	2.21	(-0.55, 4.97)	0.77	(-2.18, 3.71)
	Rank HOMA-IR at 4 years	0.6	-0.32	(-2.24, 1.61)	0.15	(-2.07, 2.37)
		0.75	-0.22	(-3.04, 2.59)	0.25	(-2.78, 3.28)
	Rank MAP at 4 years	0.6	0.16	(-1.46, 1.77)	0.07	(-1.77, 1.91)
		0.75	-0.11	(-2.52, 2.29)	0.24	(-2.2, 2.68)
HDL-c at 8 years	Rank TG at 4 years	0.6	0.14	(-0.86, 1.14)	0.14	(-0.76, 1.03)
		0.75	0.21	(-0.64, 1.07)	0.07	(-0.82, 0.97)
	Rank HDL-c at 4 years	0.6	2.02	(0.37, 3.67)	1.76	(0.36, 3.17)
		0.75	2.35	(0.98, 3.71)	2.04	(0.79, 3.3)
	Rank AC at 4 years	0.6	-0.93	(-2.53, 0.67)	-1	(-2.27, 0.27)
		0.75	-0.64	(-2.13, 0.86)	-0.71	(-1.94, 0.52)
	Rank WC/Height at 4 years	0.6	-1.09	(-1.96, -0.22)	-0.87	(-1.79, 0.05)
		0.75	-0.93	(-1.81, -0.04)	-0.62	(-1.65, 0.41)
	Rank HOMA-IR at 4 years	0.6	0.09	(-0.87, 1.04)	-0.06	(-0.94, 0.82)
		0.75	-0.06	(-0.98, 0.86)	-0.05	(-0.94, 0.83)
	Rank MAP at 4 years	0.6	0.13	(-0.69, 0.94)	0.27	(-0.6, 1.15)
		0.75	0.24	(-0.58, 1.06)	0.49	(-0.39, 1.36)
AC at 8 years	Rank TG at 4 years	0.6	-0.01	(-0.04, 0.02)	-0.01	(-0.05, 0.02)
		0.75	-0.01	(-0.05, 0.03)	-0.01	(-0.05, 0.97)
	Rank HDL-c at 4 years	0.6	0.02	(-0.03, 0.06)	0.01	(-0.04, 0.06)
		0.75	0	(-0.06, 0.06)	0	(-0.06, 3.3)
	Rank AC at 4 years	0.6	0.13	(0.09, 0.16)	0.12	(0.07, 0.17)
		0.75	0.13	(0.06, 0.19)	0.13	(0.06, 0.52)
	Rank WC/Height at 4 years	0.6	0.03	(0, 0.06)	0.02	(-0.01, 0.05)
		0.75	0.04	(0, 0.07)	0.02	(-0.02, 0.41)
	Rank HOMA-IR at 4 years	0.6	0.01	(-0.02, 0.04)	0	(-0.03, 0.04)
		0.75	0.01	(-0.02, 0.04)	0.01	(-0.03, 0.83)
	Rank MAP at 4 years	0.6	0.01	(-0.02, 0.03)	0	(-0.03, 0.03)
		0.75	0.01	(-0.03, 0.04)	0	(-0.04, 1.36)
WC/Height at 8 years	Rank TG at 4 years	0.6	-0.001	(-0.004, 0.001)	-0.001	(-0.004, 0.001)
		0.75	-0.002	(-0.005, 0.001)	-0.002	(-0.005, 0.001)
	Rank HDL-c at 4 years	0.6	0	(-0.005, 0.004)	-0.001	(-0.005, 0.004)
		0.75	0	(-0.006, 0.005)	-0.001	(-0.006, 0.003)
	Rank AC at 4 years	0.6	0.002	(-0.002, 0.007)	-0.001	(-0.005, 0.004)
		0.75	0.002	(-0.002, 0.007)	0	(-0.006, 0.005)
	Rank WC/Height at 4 years	0.6	0.01	(0.007, 0.013)	0.008	(0.005, 0.011)
		0.75	0.012	(0.009, 0.015)	0.008	(0.005, 0.011)
	Rank HOMA-IR at 4 years	0.6	0.002	(-0.002, 0.005)	0.001	(-0.002, 0.005)
		0.75	0.0004	(-0.004, 0.005)	0.001	(-0.002, 0.005)
	Rank MAP at 4 years	0.6	0	(-0.002, 0.002)	-0.001	(-0.003, 0.001)
		0.75	0	(-0.003, 0.003)	-0.001	(-0.004, 0.002)
HOMA-IR at 8 years	Rank TG at 4 years	0.6	-0.005	(-0.1, 0.09)	-0.012	(-0.114, 0.089)
		0.75	0.029	(-0.145, 0.203)	-0.021	(-0.185, 0.142)
	Rank HDL-c at 4 years	0.6	0.086	(-0.042, 0.215)	0.077	(-0.082, 0.237)
		0.75	0.111	(-0.162, 0.385)	0.125	(-0.125, 0.374)
	Rank AC at 4 years	0.6	0.1	(-0.021, 0.221)	0.103	(-0.061, 0.266)
		0.75	0.14	(-0.132, 0.411)	0.151	(-0.11, 0.413)
	Rank WC/Height at 4 years	0.6	0.07	(-0.011, 0.151)	0.065	(-0.041, 0.171)
		0.75	0.063	(-0.119, 0.245)	0.062	(-0.115, 0.238)
	Rank HOMA-IR at 4 years	0.6	0.027	(-0.062, 0.117)	0.036	(-0.065, 0.136)
		0.75	0.007	(-0.185, 0.2)	0.034	(-0.15, 0.219)
	Rank MAP at 4 years	0.6	-0.025	(-0.111, 0.062)	-0.014	(-0.11, 0.081)
		0.75	-0.072	(-0.272, 0.129)	-0.024	(-0.199, 0.151)
MAP at 8 years	Rank TG at 4 years	0.6	-0.06	(-0.41, 0.3)	-0.07	(-0.52, 0.38)
		0.75	0.06	(-0.41, 0.54)	-0.04	(-0.56, 0.49)
	Rank HDL-c at 4 years	0.6	-0.56	(-1.32, 0.21)	-0.44	(-1.23, 0.34)
		0.75	-0.42	(-1.09, 0.26)	-0.35	(-1.15, 0.44)
	Rank AC at 4 years	0.6	-0.36	(-1.08, 0.36)	-0.31	(-1.08, 0.47)
		0.75	-0.07	(-0.71, 0.57)	-0.07	(-0.87, 0.74)
	Rank WC/Height at 4 years	0.6	0.14	(-0.26, 0.53)	0.07	(-0.39, 0.52)
		0.75	0.1	(-0.35, 0.55)	0.08	(-0.44, 0.6)
	Rank HOMA-IR at 4 years	0.6	0.24	(-0.15, 0.63)	0.23	(-0.2, 0.66)
		0.75	0.25	(-0.2, 0.7)	0.33	(-0.15, 0.81)
	Rank MAP at 4 years	0.6	0.62	(0.28, 0.97)	0.63	(0.22, 1.05)
		0.75	0.64	(0.25, 1.02)	0.59	(0.08, 1.09)
Quantile regression models with cardiovascular-related measure at 8 years as dependent variable and all the cardiovascular-related measure rank at 4 years as the independent variables, for the quantiles 0.60 and 0.75, adjusted for mother age at delivery, mother level of education, mother social class, mother smoking during pregnancy, mother pre-pregnancy body mass index, father body mass index, p…
